# Supplementary material for: Identification of a Rare Case With Nagashima-Type Palmoplantar Keratoderma and 18q Deletion Syndrome via Exome Sequencing and Low-Coverage Whole-Genome Sequencing
Source: Front Genet. 2021 Sep 20;12:707411. doi: 10.3389/fgene.2021.707411 (PMC8488357; doi:10.3389/fgene.2021.707411)
Supplement: Supplementary Excel 1 — Sheet 1: Detailed information of c.796C>T (p.Arg266∗) in SERPINB7 identified by trio-ES. Sheet 2: Exon-CNV results of SERPINB7 for the proband, mother, and father identified by trio-ES. Left: For the proband, exons 4–6 may be deleted. Middle: For mother, exon 5 may be duplicated. Right: For father, the copy number ratio may be normal. [file Data_Sheet_1.zip]

Archive with 4 entries (3 files):
- All the Supplementary Materials-2021-09-08/Supplementary Excel 1.XLSX
- All the Supplementary Materials-2021-09-08/Supplementary Excel 2.XLSX.xlsx
- All the Supplementary Materials-2021-09-08/Supplementary Tables and Figures.docx
- All the Supplementary Materials-2021-09-08/
