# Supplementary material for: Identification of a Rare Case With Nagashima-Type Palmoplantar Keratoderma and 18q Deletion Syndrome via Exome Sequencing and Low-Coverage Whole-Genome Sequencing
Source: Front Genet. 2021 Sep 20;12:707411. doi: 10.3389/fgene.2021.707411 (PMC8488357; doi:10.3389/fgene.2021.707411)
Supplement: Supplementary Excel 1 — Sheet 1: Detailed information of c.796C>T (p.Arg266∗) in SERPINB7 identified by trio-ES. Sheet 2: Exon-CNV results of SERPINB7 for the proband, mother, and father identified by trio-ES. Left: For the proband, exons 4–6 may be deleted. Middle: For mother, exon 5 may be duplicated. Right: For father, the copy number ratio may be normal. [file Data_Sheet_1.zip › All the Supplementary Materials-2021-09-08/Supplementary Excel 1.XLSX]

## Sheet: c.796C>T in SERPINB7
Gene name	position	cDNA	protein	Genotype	ENSG num	ENST_Number	Exon_CDS	Depth	tag	disease_name	disease_description	mutation_type	Revel_Score	ada_score	mmsplice_delta_logit_psi	dpsi_zscore	gnomad_exon_AF	gnomad_genome_AF
SERPINB7	chr18-61471522-c-t	c.796C>T	p.Arg266*	het;het;-	ENSG00000166396	exon8	Selected|SERPINB7|NM_001040147|ENST00000336429|8/8|c.796C>T|p.Arg266*|266/380|False	5/13(0.72);12/28(0.7);-	DM	Nagashima		Arg266Term	0	-	-	-	0.00055	0.000351
