# Supplementary material for: Identification of a Rare Case With Nagashima-Type Palmoplantar Keratoderma and 18q Deletion Syndrome via Exome Sequencing and Low-Coverage Whole-Genome Sequencing
Source: Front Genet. 2021 Sep 20;12:707411. doi: 10.3389/fgene.2021.707411 (PMC8488357; doi:10.3389/fgene.2021.707411)
Supplement: Supplementary Excel 1 — Sheet 1: Detailed information of c.796C>T (p.Arg266∗) in SERPINB7 identified by trio-ES. Sheet 2: Exon-CNV results of SERPINB7 for the proband, mother, and father identified by trio-ES. Left: For the proband, exons 4–6 may be deleted. Middle: For mother, exon 5 may be duplicated. Right: For father, the copy number ratio may be normal. [file Data_Sheet_1.zip › All the Supplementary Materials-2021-09-08/Supplementary Excel 2.XLSX.xlsx]

## Sheet: HY20090012
Gene name	position	cDAN	protein	Genotype	ENSG num	ENST_Number	Exon_CDS	Depth	tag	disease_name	disease_description	mutation_type	exonmun	Revel_Score	ClinPred_Score	ada_score	mmsplice_delta_logit_psi	dpsi_zscore	gnomad_exon_AF	gnomad_genome_AF
KRT24	chr17-38858100-t-c	c.698+3A>G		het;-;-	ENSG00000167916	exon2	Selected|KRT24|NM_019016|ENST00000264651|2/7|c.698+3A>G|||True	12/13(0.52);-;-		-	-		-	-	-	0.987	-1.48	-1.346	-	-
MYO1D	chr17-30821847-c-t	c.2951G>A	p.Arg984Gln	het;-;-	ENSG00000176658	exon22	Selected|MYO1D|NM_015194|ENST00000318217|22/22|c.2951G>A|p.Arg984Gln|984/1006|False	30/34(0.53);-;-		-	-		-	0.088	0.253503	-	-	-	4e-06	3.19e-05
TCHH	chr1-152084436-cag-c	c.1255_1256delCT	p.Leu419fs	het;-;-	ENSG00000159450	exon2	Selected|TCHH|NM_007113|ENST00000368804|2/2|c.1255_1256delCT|p.Leu419fs|419/1943|True	19/20(0.51);-;-		?Uncombable hair syndrome 3	Curly hair, Pili canaliculi, Uncombable hair, Autosomal recessive inheritance		-	-	-	-	-	-	0.000925	0.00081
VWA2	chr10-116050116-g-a	c.2240G>A	p.Cys747Tyr	het;-;-	ENSG00000165816	exon13	Selected|VWA2|NM_001320804|ENST00000392982|13/14|c.2240G>A|p.Cys747Tyr|747/755|True	61/62(0.5);-;-		-	-		-	0.96	0.998246	-	-	1.219	-	-
